# Supplementary material for: Micromotors of MnO2 for the Recovery of Microplastics
Source: Micromachines (Basel). 2024 Jan 17;15(1):141. doi: 10.3390/mi15010141 (PMC10821339; doi:10.3390/mi15010141)
Supplement: Supplementary file 1 [file micromachines-15-00141-s001.zip]

Archive with 1 entries (1 files):
- micromachines-2745541-supplementary.pdf
